# Supplementary material for: AtC3H3, an Arabidopsis Non-TZF Gene, Enhances Salt Tolerance by Increasing the Expression of Both ABA-Dependent and -Independent Stress-Responsive Genes
Source: Int J Mol Sci. 2024 Oct 11;25(20):10943. doi: 10.3390/ijms252010943 (PMC11507560; doi:10.3390/ijms252010943)
Supplement: Supplementary file 1 [file ijms-25-10943-s001.zip]

Archive with 1 entries (1 files):
- ijms-3236518-supplementary.pdf
